# Supplementary material for: Common and rare variant analyses implicate late-infancy cerebellar development and immune genes in ADHD
Source: J Neurodev Disord. 2025 Jun 20;17:34. doi: 10.1186/s11689-025-09626-4 (PMC12180188; doi:10.1186/s11689-025-09626-4)
Supplement: Supplementary file 1 — Supplementary Material 1: Table S1. Demographic characteristics of cases and unrelated samples. Table S2. Results for the 41 identified index variants in the current GWAS and PGC ADHD. Table S3. Results from candidate gene-based association analysis by MAGMA. Table S4. Genes mapped to independent risk loci in FUMA. Table S5. Associations of suggestive ADHD GWAS signals with other traits from PhenoScanner. Table S6. Functional annotations of tested low-frequency / rare variants in association analysis. [file 11689_2025_9626_MOESM1_ESM.xlsx]

## Sheet: Table S1. Demograph
Supplementary Table 1. Demographic characteristics of cases and unrelated samples
Terms	Case		Control		t-statistics	P
	N	Mean (SE)	N	Mean (SE)
AGE	278	9.33 (0.094)	196	9.14 (0.12)	-1.24	0.22
IQ	273	97.38 (0.71)	196	102.20 (0.71)	4.8	< 0.001
Swan Score	276	46.08 (0.75)	186	83.25 (1.13)	27.34	< 0.001

## Sheet: Table S2 variants in PGC
Supplementary Table 2. Results for the 41 identified index variants in the current GWAS and PGC ADHD
Chr	BP (hg19)	rsID	Eff/ Non-eff	OR		SE		P value
				HK	PGC	HK	PGC	HK	PGC
1	208968342	rs17013389	A/C	0.54	0.98	0.152	0.015	5.27e-05	0.16
1	218106816	rs6667062	C/G	1.578	0.982	0.115	0.01	7.48e-05	0.082
2	1623553	rs72763534	A/G	1.994	1.018	0.146	0.011	2.21e-06	0.088
2	139917014	rs12613166	T/A	0.594	0.992	0.12	0.012	1.53e-05	0.481
2	141478468	rs436323	T/C	2.651	0.989	0.248	0.012	8.59e-05	0.373
2	207843712	rs1006389	C/T	0.456	1.023	0.202	0.014	9.92e-05	0.096
2	218862241	rs1001098	T/C	1.541	1.024	0.11	0.012	8.98e-05	0.058
2	221965082	rs6739103	A/G	0.56	1.004	0.137	0.01	2.35e-05	0.687
2	241754034	rs73012754	A/G	1.736	0.99	0.128	0.01	1.68e-05	0.314
3	64173901	rs1035275	C/T	0.58	1.006	0.14	0.009	9.65e-05	0.555
3	184176114	rs9854433	C/A	1.597	1.012	0.112	0.01	2.96e-05	0.196
4	12889878	rs223917	C/T	1.841	0.978	0.15	0.013	4.49e-05	0.095
4	14744974	rs10010400	C/T	2.601	1.008	0.244	0.033	9.2e-05	0.816
4	28040589	rs6840350	A/G	0.525	1.033	0.164	0.01	8.28e-05	0.001
4	31290243	rs60139026	G/T	1.588	0.976	0.113	0.015	4.29e-05	0.098
4	183085906	rs11935992	G/A	0.432	1.006	0.211	0.014	7.06e-05	0.694
5	159955315	rs1895317	T/C	0.561	0.999	0.146	0.009	7.28e-05	0.94
6	90023021	rs79488521	A/T	0.631	1.055	0.117	0.022	8.08e-05	0.013
6	144268094	rs6930726	A/C	1.649	0.992	0.122	0.009	3.96e-05	0.379
7	37427783	rs60704414	G/A	1.66	1.01	0.126	0.01	6.14e-05	0.29
7	53186040	rs6954000	T/G	0.639	0.977	0.115	0.011	9.67e-05	0.039
7	71145041	rs376468499	T/C	1.793	-	0.148	-	7.93e-05	-
9	90691910	rs12684075	T/C	1.546	-	0.111	-	8.95e-05	-
9	112592855	rs7867595	A/G	1.866	1.026	0.153	0.023	4.41e-05	0.272
10	8109576	rs3847417	T/G	1.594	1.002	0.118	0.01	7.34e-05	0.86
10	15117423	rs12219813	A/G	0.619	1.023	0.12	0.013	6.94e-05	0.086
11	70405685	rs7127137	C/T	0.642	0.987	0.112	0.013	7.82e-05	0.309
12	62006325	rs4758832	T/C	0.516	1.006	0.148	0.01	7.33e-06	0.581
12	90095173	rs11105379	C/T	1.853	0.975	0.137	0.013	7.26e-06	0.056
12	124361292	rs56044291	T/C	2.741	0.999	0.254	0.018	7.15e-05	0.944
14	33554821	rs6571581	A/C	0.613	0.98	0.112	0.01	1.15e-05	0.04
14	58228104	rs1950997	A/G	0.615	0.999	0.12	0.009	4.79e-05	0.902
15	55136295	rs1915202	C/T	1.635	0.994	0.126	0.012	9.44e-05	0.593
15	81166740	rs28384338	A/G	1.566	1.025	0.112	0.011	5.98e-05	0.023
16	49946670	rs6500265	T/C	1.686	0.996	0.129	0.011	5.46e-05	0.686
17	34350579	rs7208039	T/C	0.518	1.013	0.167	0.013	7.77e-05	0.339
17	40582296	rs1905339	C/T	0.618	0.999	0.119	0.01	5.7e-05	0.877
17	43313404	rs9891552	A/T	2.589	1.02	0.237	0.021	5.92e-05	0.355
18	65038142	rs12605748	G/T	1.808		0.149	-	6.93e-05	-
22	26915245	rs8135081	A/G	1.996	1.002	0.158	0.01	1.16e-05	0.872
22	49817197	rs7287788	A/G	0.453	0.983	0.192	0.013	3.67e-05	0.189
Note: The location [chromosome (Chr.) position (bp)] maps in hg19. Eff/Non-eff shows the effective and non-effective alleles.
OR, odd ratio; SE, standard error.
HK, the current study; PGC, Psychiatric Genomics Consortium.

## Sheet: Table S3. MAGMA candidate genes
Supplementary Table 3. Results from candidate gene-based association analysis by MAGMA
Symbol	ensg	CHR	START	STOP	ZSTAT	P
Beijing cohort
CNTN2	ENSG00000184144	1	204962325	205097627	-0.16648	0.56611
PCDH15	ENSG00000162571	1	1059264	1183315	0.56207	0.28703
NRXN1	ENSG00000179915	2	50095643	51309674	-0.46643	0.67955
GRM7	ENSG00000196277	3	6761688	7833215	-1.7519	0.96011
SCN10A	ENSG00000185313	3	38688293	38885501	0.71253	0.23807
SCN11A	ENSG00000168356	3	38837260	39042052	-0.16544	0.5657
ITGA1	ENSG00000213949	5	52033730	52305040	1.4311	0.076197
SV2C	ENSG00000122012	5	75328997	75699764	0.8603	0.19481
KCTD16	ENSG00000183775	5	143500396	143915249	2.3843	0.0085557
LRFN2	ENSG00000156564	6	40309325	40605204	0.79674	0.2128
EPHA7	ENSG00000135333	6	93899738	94179265	-0.53389	0.70329
GRM3	ENSG00000198822	7	86223230	86544200	0.42423	0.3357
CALD1	ENSG00000122786	7	134379003	134705479	0.0037038	0.49852
CNTNAP2	ENSG00000174469	7	145763453	148168090	-0.13904	0.55529
PSD3	ENSG00000156011	8	18334811	18992240	-0.60693	0.72805
PRKCQ	ENSG00000065675	10	6419105	6672263	0.57026	0.28425
GRIK4	ENSG00000149403	11	120332468	120909613	-0.83896	0.79926
SYT10	ENSG00000110975	12	33477173	33642754	0.38257	0.35102
SLC38A1	ENSG00000111371	12	46526846	46713800	0.88509	0.18805
KLHL1	ENSG00000150361	13	70224726	70732591	0.57107	0.28398
PICK1	ENSG00000100151	22	38402318	38521708	0.36174	0.35877
Latest PGC ADHD paper
PTPRF	ENSG00000142949	1	43940858	44139343	-1.5523	0.9397
KDM4A	ENSG00000066135	1	44065829	44221186	-0.4313	0.66688
SNRK	ENSG00000163788	3	43278004	43516256	-0.92883	0.82351
ANO10	ENSG00000160746	3	43346351	43783086	-1.7156	0.95689
ABHD5	ENSG00000011198	3	43681605	43825863	-1.283	0.90025
TRAIP	ENSG00000183763	3	49816034	49944007	-0.744	0.77156
CAMKV	ENSG00000164076	3	49845421	49957655	-0.41741	0.66181
MST1R	ENSG00000164078	3	49874435	49991299	0.015666	0.49375
CTD-2330K9.3	ENSG00000228008	3	49891278	50004370	0.12571	0.44998
MON1A	ENSG00000164077	3	49896302	50017606	0.12615	0.44981
IQCF3	ENSG00000229972	3	51801620	51914876	0.54198	0.29392
IQCF2	ENSG00000184345	3	51845645	51947440	1.0711	0.14206
IQCF5	ENSG00000214681	3	51857737	51959600	1.1087	0.13378
IQCF1	ENSG00000173389	3	51878892	51987351	1.4109	0.079132
FOXP1	ENSG00000114861	3	70953844	71683140	0.4949	0.31033
VGLL3	ENSG00000206538	3	86937119	87090269	1.9308	0.026755
LSM6	ENSG00000164167	4	147046837	147171152	-0.5088	0.69455
RP11-6L6.2	ENSG00000250673	4	147095709	147200208	-0.40409	0.65693
SLC10A7	ENSG00000120519	4	147125127	147493123	-0.1014	0.54039
COL19A1	ENSG00000082293	6	70526463	70969679	0.084188	0.46645
FOXP2	ENSG00000128573	7	113676382	114383827	0.059909	0.47611
C8orf82	ENSG00000213563	8	145701117	145804516	0.51485	0.30333
ARHGAP39	ENSG00000147799	8	145704563	145961194	0.78458	0.21635
SORCS3	ENSG00000156395	10	106350859	107074993	0.30151	0.38151
METTL15	ENSG00000169519	11	28079795	28405054	-1.0088	0.84346
DUSP6	ENSG00000139318	12	89691009	89797048	-0.60444	0.72722
POC1B	ENSG00000139323	12	89763495	89969801	-0.54967	0.70873
CDH8	ENSG00000150394	16	61631146	62120939	-0.083305	0.5332
TMEM200C	ENSG00000206432	18	5832071	5945954	1.2043	0.11423
DCC	ENSG00000187323	18	49816542	51107784	0.50618	0.30637
XRN2	ENSG00000088930	20	21233942	21420463	2.3974	0.0082548
NKX2-4	ENSG00000125816	20	21326005	21428666	1.974	0.024191
Two candidate gene lists are included, one from a Beijing cohort (Yang et al., 2013), and one from the latest PGC ADHD paper (Demontis et al., 2023).
CHR, chromosome. Two-sided association P-values before Bonferroni correction.

## Sheet: Table S4. Mapped genes
Supplementary Table 4. Genes mapped to independent risk loci in FUMA
genomicLocus: Index of genomic loci where mapped SNPs are from (multiple loci can be assigned with "&" delimiter) ensg: ENSG ID symbol: Gene Symbol chr: Chromosome start: Starting position of the gene end: Ending position of the gene posMapSNPs: Number of SNPs mapped to within 10 kb of gene based on positional mapping eqtlMAP: "Yes" if the gene is mapped by eQTL mapping, "No" otherwise eqtlMapts:…
genomic locus	ensg	symbol	chr	start	end	posMapSNPs	eqtlMap	eqtlMapts	ciMap	ciMapts
2	ENSG00000136636	KCTD3	1	215740735	215795149	0	No	NA	Yes	Neural_Progenitor_Cell
3	ENSG00000130508	PXDN	2	1635659	1748624	0	No	NA	Yes	Adult_Cortex:Fetal_Cortex
4&5	ENSG00000168702	LRP1B	2	140988992	142889270	25	No	NA	Yes	Neural_Progenitor_Cell
6	ENSG00000023228	NDUFS1	2	206979541	207024327	0	No	NA	Yes	Adult_Cortex:Fetal_Cortex
6	ENSG00000114942	EEF1B2	2	207024309	207027652	0	No	NA	Yes	Adult_Cortex:Fetal_Cortex
6	ENSG00000114948	ADAM23	2	207308263	207485851	0	Yes	GTEx/v8/Whole_Blood	No	NA
6	ENSG00000138400	MDH1B	2	207602487	207630271	0	Yes	PsychENCODE_eQTLs	Yes	Adult_Cortex:Fetal_Cortex
6	ENSG00000118246	FASTKD2	2	207630081	207657233	0	No	NA	Yes	Adult_Cortex:Fetal_Cortex
6	ENSG00000144410	CPO	2	207804278	207834198	2	No	NA	No	NA
6	ENSG00000118263	KLF7	2	207938861	208031991	0	Yes	BIOSQTL/BIOS_eQTL_geneLevel	Yes	Promoter_anchored_loops:Adult_Cortex:Fetal_Cortex:Dorsolateral_Prefrontal_Cortex:Hippocampus:Neural_Progenitor_Cell
7	ENSG00000079308	TNS1	2	218664512	218867718	5	Yes	PsychENCODE_eQTLs	No	NA
7	ENSG00000018280	SLC11A1	2	219246752	219261617	0	Yes	eQTLGen_cis_eQTLs	No	NA
8	ENSG00000116106	EPHA4	2	222282747	222438922	0	Yes	eQTLGen_cis_eQTLs	Yes	Neural_Progenitor_Cell
9	ENSG00000130294	KIF1A	2	241653181	241759725	1	Yes	GTEx/v8/Brain_Cerebellum	No	NA
9	ENSG00000172478	C2orf54	2	241825465	241836306	0	Yes	GTEx/v8/Brain_Hippocampus	No	NA
9	ENSG00000226321	AC104809.3	2	241858202	241932728	0	Yes	BIOSQTL/BIOS_eQTL_geneLevel	No	NA
9	ENSG00000146205	ANO7	2	242127924	242164792	0	No	NA	Yes	Promoter_anchored_loops
9	ENSG00000006607	FARP2	2	242295658	242434256	0	No	NA	Yes	Promoter_anchored_loops
9	ENSG00000115694	STK25	2	242432089	242449145	0	No	NA	Yes	Promoter_anchored_loops
9	ENSG00000168395	ING5	2	242641450	242668893	0	No	NA	Yes	Promoter_anchored_loops
10	ENSG00000163637	PRICKLE2	3	64079543	64431152	5	No	NA	No	NA
11	ENSG00000145191	EIF2B5	3	183852826	184402546	4	No	NA	No	NA
11	ENSG00000090539	CHRD	3	184097861	184108524	0	Yes	GTEx/v8/Brain_Cerebellar_Hemisphere:GTEx/v8/Brain_Cerebellum	No	NA
12	ENSG00000109705	NKX3-2	4	13542454	13546674	0	No	NA	Yes	Neural_Progenitor_Cell
16	ENSG00000218336	TENM3	4	183065140	183724177	9	Yes	CMC_SVA_cis	No	NA
17	ENSG00000118322	ATP10B	5	159990127	160279221	0	Yes	eQTLcatalogue/Quach_2016_ge_monocyte_LPS:eQTLcatalogue/Quach_2016_ge_monocyte_Pam3CSK4:eQTLcatalogue/Quach_2016_ge_monocyte_R848	No	NA
17	ENSG00000145864	GABRB2	5	160715436	160976050	0	No	NA	Yes	Neural_Progenitor_Cell
17	ENSG00000145863	GABRA6	5	160974069	161129599	0	No	NA	Yes	Neural_Progenitor_Cell
17	ENSG00000113328	CCNG1	5	162864575	162873157	0	No	NA	Yes	Neural_Progenitor_Cell
18	ENSG00000111880	RNGTT	6	89319985	89673348	0	No	NA	Yes	Adult_Cortex:Fetal_Cortex
18	ENSG00000146278	PNRC1	6	89790470	89794879	0	Yes	eQTLGen_cis_eQTLs:BIOSQTL/BIOS_eQTL_geneLevel	Yes	Adult_Cortex
18	ENSG00000111886	GABRR2	6	89966927	90025018	2	No	NA	No	NA
18	ENSG00000198833	UBE2J1	6	90036344	90062567	1	Yes	eQTLGen_cis_eQTLs	No	NA
18	ENSG00000025039	RRAGD	6	90074355	90121989	0	Yes	eQTLGen_cis_eQTLs	No	NA
18	ENSG00000135299	ANKRD6	6	90142889	90343553	0	No	NA	Yes	Fetal_Cortex
19	ENSG00000009844	VTA1	6	142468367	142545826	0	No	NA	Yes	Fetal_Cortex
19	ENSG00000112414	GPR126	6	142622991	142767403	0	No	NA	Yes	Fetal_Cortex
19	ENSG00000189007	ADAT2	6	143743969	143771810	0	No	NA	Yes	Fetal_Cortex
19	ENSG00000034693	PEX3	6	143771944	143811147	0	No	NA	Yes	Fetal_Cortex
19	ENSG00000001036	FUCA2	6	143815948	143832827	0	No	NA	Yes	Adult_Cortex:Fetal_Cortex
19	ENSG00000118491	ZC2HC1B	6	144185573	144259483	2	No	NA	No	NA
19	ENSG00000118495	PLAGL1	6	144261437	144385735	3	Yes	eQTLGen_cis_eQTLs	No	NA
19	ENSG00000135604	STX11	6	144471663	144509507	0	No	NA	Yes	Fetal_Cortex
20	ENSG00000155849	ELMO1	7	36893961	37488852	2	Yes	eQTLcatalogue/BLUEPRINT_ge_T-cell:eQTLGen_cis_eQTLs:BIOSQTL/BIOS_eQTL_geneLevel	No	NA
22	ENSG00000185274	WBSCR17	7	70597155	71178585	17	No	NA	No	NA
24	ENSG00000243444	PALM2	9	112403068	112713755	10	No	NA	Yes	Adult_Cortex
24	ENSG00000157654	PALM2-AKAP2	9	112542589	112934792	10	No	NA	No	NA
24	ENSG00000241978	AKAP2	9	112542769	112934792	10	No	NA	No	NA
25	ENSG00000107485	GATA3	10	8095567	8117161	3	No	NA	No	NA
26	ENSG00000165630	PRPF18	10	13628927	13672868	0	No	NA	Yes	Fetal_Cortex
26	ENSG00000152455	SUV39H2	10	14920819	14946314	0	No	NA	Yes	Fetal_Cortex
26	ENSG00000152457	DCLRE1C	10	14939358	14996431	0	Yes	BIOSQTL/BIOS_eQTL_geneLevel	No	NA
26	ENSG00000152463	OLAH	10	15074226	15115851	19	Yes	eQTLGen_cis_eQTL	No	NA
26	ENSG00000176244	ACBD7	10	15119522	15130775	10	Yes	PsychENCODE_eQTLs:BIOSQTL/BIOS_eQTL_geneLevel:CMC_SVA_cis	No	NA
26	ENSG00000176236	C10orf111	10	15137384	15139318	0	Yes	PsychENCODE_eQTLs	No	NA
26	ENSG00000152464	RPP38	10	15139179	15181817	0	Yes	eQTLGen_cis_eQTLs:CMC_SVA_cis	No	NA
26	ENSG00000152465	NMT2	10	15144583	15210692	0	Yes	eQTLGen_cis_eQTLs	No	NA
26	ENSG00000148468	FAM171A1	10	15253642	15413061	0	Yes	eQTLGen_cis_eQTLs	No	NA
27	ENSG00000186895	FGF3	11	69624992	69633792	0	No	NA	Yes	Promoter_anchored_loops
27	ENSG00000131626	PPFIA1	11	70116806	70230509	0	Yes	DICE/T_CD4_naive_activated:eQTLGen_cis_eQTLs	No	NA
27	ENSG00000162105	SHANK2	11	70313961	70963623	15	No	NA	No	NA
28	ENSG00000198673	FAM19A2	12	62102040	62672931	5	Yes	PsychENCODE_eQTLs	No	NA
29	ENSG00000139323	POC1B	12	89813495	89919801	0	Yes	PsychENCODE_eQTLs:eQTLGen_cis_eQTLs:BIOSQTL/BIOS_eQTL_geneLevel:CMC_SVA_cis:GTEx/v8/Whole_Blood	No	NA
29	ENSG00000257594	GALNT4	12	89913185	89920039	0	Yes	eQTLGen_cis_eQTLs	No	NA
29	ENSG00000259075	POC1B-GALNT4	12	89913185	89920039	0	Yes	eQTLcatalogue/Fairfax_2012_B-cell_CD19	No	NA
29	ENSG00000070961	ATP2B1	12	89981828	90103077	11	No	NA	No	NA
30	ENSG00000111364	DDX55	12	124086624	124105488	0	Yes	eQTLGen_cis_eQTLs	No	NA
30	ENSG00000111361	EIF2B1	12	124104953	124118313	0	Yes	BIOSQTL/BIOS_eQTL_geneLevel	No	NA
30	ENSG00000197653	DNAH10	12	124247042	124420753	51	Yes	BIOSQTL/BIOS_eQTL_geneLevel:GTEx/v8/Whole_Blood:GTEx/v8/Brain_Putamen_basal_ganglia	No	NA
30	ENSG00000119242	CCDC92	12	124403207	124457378	0	Yes	eQTLGen_cis_eQTLs	No	NA
30	ENSG00000250091	DNAH10OS	12	124410971	124419531	0	Yes	PsychENCODE_eQTLs:BIOSQTL/BIOS_eQTL_geneLevel	No	NA
30	ENSG00000179195	ZNF664	12	124456392	124499986	0	Yes	eQTLGen_cis_eQTLs	No	NA
31	ENSG00000151322	NPAS3	14	33404139	34273382	43	No	NA	No	NA
32	ENSG00000151812	SLC35F4	14	58030640	58448912	11	No	NA	No	NA
33	ENSG00000137766	UNC13C	15	54305101	54920806	0	No	NA	Yes	Neural_Progenitor_Cell
34	ENSG00000103888	KIAA1199	15	81071684	81244117	7	Yes	GTEx/v8/Brain_Cerebellar_Hemisphere	No	NA
35	ENSG00000102935	ZNF423	16	49521435	49891830	0	No	NA	Yes	Neural_Progenitor_Cell
36	ENSG00000161573	CCL16	17	34303529	34308532	0	No	NA	Yes	Neural_Progenitor_Cell
36	ENSG00000167236	CCL23	17	34340096	34345005	7	No	NA	No	NA
37	ENSG00000173801	JUP	17	39775692	39943183	0	Yes	eQTLGen_cis_eQTLs	No	NA
37	ENSG00000168256	NKIRAS2	17	40163400	40177659	0	No	NA	Yes	Adult_Cortex:Fetal_Cortex
37	ENSG00000108771	DHX58	17	40253422	40264751	0	Yes	eQTLGen_cis_eQTLs	No	NA
37	ENSG00000108773	KAT2A	17	40265126	40273376	0	No	NA	Yes	Adult_Cortex
37	ENSG00000197723	HSPB9	17	40274756	40275371	0	No	NA	Yes	Adult_Cortex
37	ENSG00000173757	STAT5B	17	40351186	40428725	0	No	NA	Yes	Adult_Cortex:Fetal_Cortex
37	ENSG00000126561	STAT5A	17	40439565	40463961	0	Yes	eQTLGen_cis_eQTLs	Yes	Adult_Cortex
37	ENSG00000168610	STAT3	17	40465342	40540586	0	Yes	eQTLGen_cis_eQTLs	No	NA
37	ENSG00000177469	PTRF	17	40554470	40575535	3	No	NA	No	NA
37	ENSG00000033627	ATP6V0A1	17	40610862	40674629	0	Yes	eQTLGen_cis_eQTLs	No	NA
37	ENSG00000108784	NAGLU	17	40688190	40696467	0	Yes	BIOSQTL/BIOS_eQTL_geneLevel:GTEx/v8/Whole_Blood:GTEx/v8/Brain_Cortex	No	NA
37	ENSG00000108786	HSD17B1	17	40701232	40707231	0	Yes	eQTLGen_cis_eQTLs	No	NA
37	ENSG00000108788	MLX	17	40719086	40725257	0	Yes	eQTLGen_cis_eQTLs:BIOSQTL/BIOS_eQTL_geneLevel	No	NA
37	ENSG00000131470	PSMC3IP	17	40724333	40729849	0	Yes	eQTLcatalogue/BLUEPRINT_ge_monocyte:eQTLcatalogue/Lepik_2017_ge_blood:eQTLGen_cis_eQTLs:BIOSQTL/BIOS_eQTL_geneLevel	No	NA
37	ENSG00000141699	FAM134C	17	40731531	40762641	0	Yes	eQTLGen_cis_eQTLs	Yes	Adult_Cortex
37	ENSG00000131462	TUBG1	17	40761694	40767252	0	Yes	PsychENCODE_eQTLs	Yes	Adult_Cortex
37	ENSG00000037042	TUBG2	17	40811323	40819024	0	Yes	PsychENCODE_eQTLs:CMC_SVA_cis:CMC_NoSVA_cis	Yes	Fetal_Cortex
37	ENSG00000108797	CNTNAP1	17	40834631	40851832	0	Yes	PsychENCODE_eQTLs	No	NA
37	ENSG00000126581	BECN1	17	40962152	40985367	0	Yes	eQTLGen_cis_eQTLs	No	NA
38	ENSG00000073670	ADAM11	17	42836399	42859214	0	Yes	BRAINEAC/PUTM	No	NA
38	ENSG00000172992	DCAKD	17	43100708	43138473	0	Yes	PsychENCODE_eQTLs	No	NA
38	ENSG00000184922	FMNL1	17	43298811	43324687	15	No	NA	No	NA
38	ENSG00000184361	SPATA32	17	43331760	43339479	0	Yes	eQTLGen_cis_eQTLs:BIOSQTL/BIOS_eQTL_geneLevel:GTEx/v8/Whole_Blood	No	NA
38	ENSG00000159314	ARHGAP27	17	43471275	43511787	0	Yes	eQTLGen_cis_eQTLs	No	NA
38	ENSG00000120088	CRHR1	17	43699267	43913194	0	Yes	BRAINEAC/PUTM	No	NA
38	ENSG00000120071	KANSL1	17	44107282	44302733	0	No	NA	Yes	Promoter_anchored_loops
39	ENSG00000171451	DSEL	18	65173819	65184217	0	Yes	eQTLGen_cis_eQTLs	No	NA
40	ENSG00000100099	HPS4	22	26839389	26879803	0	Yes	PsychENCODE_eQTLs:BIOSQTL/BIOS_eQTL_geneLevel	No	NA
40	ENSG00000100104	SRRD	22	26879843	26890624	0	Yes	eQTLGen_cis_eQTLs:BIOSQTL/BIOS_eQTL_geneLevel	No	NA
40	ENSG00000100109	TFIP11	22	26887191	26908471	3	Yes	eQTLcatalogue/BLUEPRINT_ge_monocyte:eQTLcatalogue/Fairfax_2014_naive:eQTLGen_cis_eQTLs:BIOSQTL/BIOS_eQTL_geneLevel:GTEx/v8/Whole_Blood	No	NA
40	ENSG00000128294	TPST2	22	26921458	26992681	3	Yes	eQTLcatalogue/BLUEPRINT_ge_T-cell:eQTLcatalogue/Fairfax_2012_B-cell_CD19:eQTLcatalogue/Fairfax_2014_IFN24:eQTLGen_cis_eQTLs:BIOSQTL/BIOS_eQTL_geneLevel	No	NA
41	ENSG00000188511	C22orf34	22	49808176	50051190	16	No	NA	No	NA

## Sheet: Table S5. PhenoScanner_GWAS
Supplementary Table 5. Associations of suggestive ADHD GWAS signals with other traits from PhenoScanner
snp: the input rsID or hg19 chromosome position hg19_coordinates: the hg19 chromosome position for the input SNP ref_a1: the effect allele (aligned to the + strand) for the input SNP ref_a2: the non-effect allele (aligned to the + strand) for the input SNP proxy: an indicator variable which equals 0 if the proxy SNP is the input SNP and 1 otherwise r2: the r2 between the input SNP and the proxy S…
snp	ref_hg19_coordinates	ref_a1	ref_a2	proxy	r2	dprime	trait	efo	study	pmid	ancestry	year	beta	se	p	direction	n	n_cases	n_controls	n_studies	unit	dataset
rs12684075	chr9:90691910	C	T	0	1	1	Self-reported benign neuroma	EFO_0009619	Neale B	UKBB	European	2017	-0.001789	0.0003061	5.09e-09	-	337159	105	337054	1	risk diff	Neale-B_UKBB_EUR_2017
rs12684075	chr9:90691910	C	T	0	1	1	Treatment with asasantin retard m or r capsule	EFO_0007056	Neale B	UKBB	European	2017	-0.001541	0.0002787	3.19e-08	-	337159	87	337072	1	risk diff	Neale-B_UKBB_EUR_2017
rs12684075	chr9:90691910	C	T	1	0.90444	0.98762	Self-reported benign neuroma	EFO_0009619	Neale B	UKBB	European	2017	-0.001714	0.0003007	1.197e-08	-	337159	105	337054	1	risk diff	Neale-B_UKBB_EUR_2017
rs12684075	chr9:90691910	C	T	1	0.90054	0.98352	Self-reported benign neuroma	EFO_0009619	Neale B	UKBB	European	2017	-0.001713	0.0003006	1.206e-08	-	337159	105	337054	1	risk diff	Neale-B_UKBB_EUR_2017
rs3847417	chr10:8109576	T	G	0	1	1	No blood clot, bronchitis, emphysema, asthma, rhinitis, eczema or allergy diagnosed by doctor	-	Neale B	UKBB	European	2017	-0.007092	0.001155	8.191e-10	-	336782	228530	108252	1	risk diff	Neale-B_UKBB_EUR_2017
rs3847417	chr10:8109576	T	G	1	0.85764	0.9399	Asthma	EFO_0000270	Neale B	UKBB	European	2017	0.004418	0.0007958	2.835e-08	+	336782	38791	297991	1	risk diff	Neale-B_UKBB_EUR_2017
rs3847417	chr10:8109576	T	G	1	0.85764	0.9399	No blood clot, bronchitis, emphysema, asthma, rhinitis, eczema or allergy diagnosed by doctor	-	Neale B	UKBB	European	2017	-0.007516	0.001164	1.05e-10	-	336782	228530	108252	1	risk diff	Neale-B_UKBB_EUR_2017
rs3847417	chr10:8109576	T	G	1	0.85764	0.9399	Rheumatoid arthritis	EFO_0000685	Okada Y	24390342	European	2014	0.1044	0.01602	1.9e-10	+	58284	14361	43923	18	log OR	Okada-Y_RA_EUR_2014
rs3847417	chr10:8109576	T	G	1	0.8439	0.93466	Asthma	EFO_0000270	Neale B	UKBB	European	2017	0.004885	0.0008068	1.411e-09	+	336782	38791	297991	1	risk diff	Neale-B_UKBB_EUR_2017
rs3847417	chr10:8109576	T	G	1	0.8439	0.93466	No blood clot, bronchitis, emphysema, asthma, rhinitis, eczema or allergy diagnosed by doctor	-	Neale B	UKBB	European	2017	-0.007611	0.00118	1.1e-10	-	336782	228530	108252	1	risk diff	Neale-B_UKBB_EUR_2017
rs3847417	chr10:8109576	T	G	1	0.8439	0.93466	Self-reported asthma	EFO_0000270	Neale B	UKBB	European	2017	0.004672	0.0008083	7.456e-09	+	337159	39049	298110	1	risk diff	Neale-B_UKBB_EUR_2017
rs3847417	chr10:8109576	T	G	1	0.8439	0.93466	Rheumatoid arthritis	EFO_0000685	Okada Y	24390342	European	2014	0.1165	0.0172	8e-11	+	58284	14361	43923	18	log OR	Okada-Y_RA_EUR_2014
rs3847417	chr10:8109576	T	G	1	0.80775	0.919	No blood clot, bronchitis, emphysema, asthma, rhinitis, eczema or allergy diagnosed by doctor	-	Neale B	UKBB	European	2017	-0.007407	0.001161	1.78e-10	-	336782	228530	108252	1	risk diff	Neale-B_UKBB_EUR_2017
rs3847417	chr10:8109576	T	G	1	0.80775	0.919	Rheumatoid arthritis	EFO_0000685	Okada Y	24390342	European	2014	0.1044	0.01839	3.6e-10	+	58284	14361	43923	18	log OR	Okada-Y_RA_EUR_2014
rs11105379	chr12:90095173	C	T	0	1	1	Diastolic blood pressure	EFO_0006336	Neale B	UKBB	European	2017	-0.02097	0.003401	6.967e-10	-	317756	0	317756	1	IVNT	Neale-B_UKBB_EUR_2017
rs11105379	chr12:90095173	C	T	0	1	1	Medication for cholesterol, blood pressure or diabetes: blood pressure medication	EFO_0007056	Neale B	UKBB	European	2017	-0.01388	0.002145	9.878e-11	-	154702	38548	116154	1	risk diff	Neale-B_UKBB_EUR_2017
rs11105379	chr12:90095173	C	T	0	1	1	Medication for cholesterol, blood pressure or diabetes: none of the above	EFO_0007056	Neale B	UKBB	European	2017	0.01334	0.00234	1.193e-08	+	154702	103004	51698	1	risk diff	Neale-B_UKBB_EUR_2017
rs11105379	chr12:90095173	C	T	0	1	1	Self-reported hypertension	EFO_0000537	Neale B	UKBB	European	2017	-0.0119	0.001471	6.117e-16	-	337159	87690	249469	1	risk diff	Neale-B_UKBB_EUR_2017
rs11105379	chr12:90095173	C	T	0	1	1	Systolic blood pressure	EFO_0006335	Neale B	UKBB	European	2017	-0.02692	0.003399	2.396e-15	-	317754	0	317754	1	IVNT	Neale-B_UKBB_EUR_2017
rs11105379	chr12:90095173	C	T	0	1	1	Vascular or heart problems diagnosed by doctor: high blood pressure	EFO_0004325	Neale B	UKBB	European	2017	-0.01196	0.001492	1.105e-15	-	336683	91033	245650	1	risk diff	Neale-B_UKBB_EUR_2017
rs11105379	chr12:90095173	C	T	0	1	1	Vascular or heart problems diagnosed by doctor: none of the above	-	Neale B	UKBB	European	2017	0.01121	0.001532	2.588e-13	+	336683	236530	100153	1	risk diff	Neale-B_UKBB_EUR_2017
rs11105379	chr12:90095173	C	T	1	0.99405	1	Diastolic blood pressure	EFO_0006336	Neale B	UKBB	European	2017	-0.02083	0.003392	8.122e-10	-	317756	0	317756	1	IVNT	Neale-B_UKBB_EUR_2017
rs11105379	chr12:90095173	C	T	1	0.99405	1	Medication for cholesterol, blood pressure or diabetes: blood pressure medication	EFO_0007056	Neale B	UKBB	European	2017	-0.01412	0.00214	4.148e-11	-	154702	38548	116154	1	risk diff	Neale-B_UKBB_EUR_2017
rs11105379	chr12:90095173	C	T	1	0.99405	1	Medication for cholesterol, blood pressure or diabetes: none of the above	EFO_0007056	Neale B	UKBB	European	2017	0.01348	0.002333	7.522e-09	+	154702	103004	51698	1	risk diff	Neale-B_UKBB_EUR_2017
rs11105379	chr12:90095173	C	T	1	0.99405	1	Self-reported hypertension	EFO_0000537	Neale B	UKBB	European	2017	-0.01198	0.001467	3.27e-16	-	337159	87690	249469	1	risk diff	Neale-B_UKBB_EUR_2017
rs11105379	chr12:90095173	C	T	1	0.99405	1	Systolic blood pressure	EFO_0006335	Neale B	UKBB	European	2017	-0.02691	0.00339	2.074e-15	-	317754	0	317754	1	IVNT	Neale-B_UKBB_EUR_2017
rs11105379	chr12:90095173	C	T	1	0.99405	1	Vascular or heart problems diagnosed by doctor: high blood pressure	EFO_0004325	Neale B	UKBB	European	2017	-0.01199	0.001488	7.477e-16	-	336683	91033	245650	1	risk diff	Neale-B_UKBB_EUR_2017
rs11105379	chr12:90095173	C	T	1	0.99405	1	Vascular or heart problems diagnosed by doctor: none of the above	-	Neale B	UKBB	European	2017	0.0113	0.001528	1.39e-13	+	336683	236530	100153	1	risk diff	Neale-B_UKBB_EUR_2017
rs11105379	chr12:90095173	C	T	1	0.99405	1	Diastolic blood pressure	EFO_0006336	Neale B	UKBB	European	2017	-0.02089	0.003391	7.26e-10	-	317756	0	317756	1	IVNT	Neale-B_UKBB_EUR_2017
rs11105379	chr12:90095173	C	T	1	0.99405	1	Medication for cholesterol, blood pressure or diabetes: blood pressure medication	EFO_0007056	Neale B	UKBB	European	2017	-0.0141	0.002139	4.365e-11	-	154702	38548	116154	1	risk diff	Neale-B_UKBB_EUR_2017
rs11105379	chr12:90095173	C	T	1	0.99405	1	Medication for cholesterol, blood pressure or diabetes: none of the above	EFO_0007056	Neale B	UKBB	European	2017	0.01345	0.002333	8.142e-09	+	154702	103004	51698	1	risk diff	Neale-B_UKBB_EUR_2017
rs11105379	chr12:90095173	C	T	1	0.99405	1	Self-reported hypertension	EFO_0000537	Neale B	UKBB	European	2017	-0.01197	0.001467	3.483e-16	-	337159	87690	249469	1	risk diff	Neale-B_UKBB_EUR_2017
rs11105379	chr12:90095173	C	T	1	0.99405	1	Systolic blood pressure	EFO_0006335	Neale B	UKBB	European	2017	-0.02691	0.00339	2.036e-15	-	317754	0	317754	1	IVNT	Neale-B_UKBB_EUR_2017
rs11105379	chr12:90095173	C	T	1	0.99405	1	Vascular or heart problems diagnosed by doctor: high blood pressure	EFO_0004325	Neale B	UKBB	European	2017	-0.01198	0.001487	7.91e-16	-	336683	91033	245650	1	risk diff	Neale-B_UKBB_EUR_2017
rs11105379	chr12:90095173	C	T	1	0.99405	1	Vascular or heart problems diagnosed by doctor: none of the above	-	Neale B	UKBB	European	2017	0.01128	0.001528	1.507e-13	+	336683	236530	100153	1	risk diff	Neale-B_UKBB_EUR_2017
rs11105379	chr12:90095173	C	T	1	0.99405	1	Diastolic blood pressure	EFO_0006336	Neale B	UKBB	European	2017	-0.02085	0.003391	7.788e-10	-	317756	0	317756	1	IVNT	Neale-B_UKBB_EUR_2017
rs11105379	chr12:90095173	C	T	1	0.99405	1	Medication for cholesterol, blood pressure or diabetes: blood pressure medication	EFO_0007056	Neale B	UKBB	European	2017	-0.01409	0.002139	4.528e-11	-	154702	38548	116154	1	risk diff	Neale-B_UKBB_EUR_2017
rs11105379	chr12:90095173	C	T	1	0.99405	1	Medication for cholesterol, blood pressure or diabetes: none of the above	EFO_0007056	Neale B	UKBB	European	2017	0.01344	0.002333	8.275e-09	+	154702	103004	51698	1	risk diff	Neale-B_UKBB_EUR_2017
rs11105379	chr12:90095173	C	T	1	0.99405	1	Self-reported hypertension	EFO_0000537	Neale B	UKBB	European	2017	-0.01196	0.001467	3.487e-16	-	337159	87690	249469	1	risk diff	Neale-B_UKBB_EUR_2017
rs11105379	chr12:90095173	C	T	1	0.99405	1	Systolic blood pressure	EFO_0006335	Neale B	UKBB	European	2017	-0.02686	0.003389	2.266e-15	-	317754	0	317754	1	IVNT	Neale-B_UKBB_EUR_2017
rs11105379	chr12:90095173	C	T	1	0.99405	1	Vascular or heart problems diagnosed by doctor: high blood pressure	EFO_0004325	Neale B	UKBB	European	2017	-0.01199	0.001487	7.566e-16	-	336683	91033	245650	1	risk diff	Neale-B_UKBB_EUR_2017
rs11105379	chr12:90095173	C	T	1	0.99405	1	Vascular or heart problems diagnosed by doctor: none of the above	-	Neale B	UKBB	European	2017	0.01129	0.001527	1.46e-13	+	336683	236530	100153	1	risk diff	Neale-B_UKBB_EUR_2017
rs11105379	chr12:90095173	C	T	1	0.99405	1	Diastolic blood pressure	EFO_0006336	Neale B	UKBB	European	2017	-0.02085	0.003391	7.788e-10	-	317756	0	317756	1	IVNT	Neale-B_UKBB_EUR_2017
rs11105379	chr12:90095173	C	T	1	0.99405	1	Medication for cholesterol, blood pressure or diabetes: blood pressure medication	EFO_0007056	Neale B	UKBB	European	2017	-0.01409	0.002139	4.528e-11	-	154702	38548	116154	1	risk diff	Neale-B_UKBB_EUR_2017
rs11105379	chr12:90095173	C	T	1	0.99405	1	Medication for cholesterol, blood pressure or diabetes: none of the above	EFO_0007056	Neale B	UKBB	European	2017	0.01344	0.002333	8.275e-09	+	154702	103004	51698	1	risk diff	Neale-B_UKBB_EUR_2017
rs11105379	chr12:90095173	C	T	1	0.99405	1	Self-reported hypertension	EFO_0000537	Neale B	UKBB	European	2017	-0.01196	0.001467	3.487e-16	-	337159	87690	249469	1	risk diff	Neale-B_UKBB_EUR_2017
rs11105379	chr12:90095173	C	T	1	0.99405	1	Systolic blood pressure	EFO_0006335	Neale B	UKBB	European	2017	-0.02686	0.003389	2.266e-15	-	317754	0	317754	1	IVNT	Neale-B_UKBB_EUR_2017
rs11105379	chr12:90095173	C	T	1	0.99405	1	Vascular or heart problems diagnosed by doctor: high blood pressure	EFO_0004325	Neale B	UKBB	European	2017	-0.01199	0.001487	7.566e-16	-	336683	91033	245650	1	risk diff	Neale-B_UKBB_EUR_2017
rs11105379	chr12:90095173	C	T	1	0.99405	1	Vascular or heart problems diagnosed by doctor: none of the above	-	Neale B	UKBB	European	2017	0.01129	0.001527	1.46e-13	+	336683	236530	100153	1	risk diff	Neale-B_UKBB_EUR_2017
rs56044291	chr12:124361292	C	T	1	0.98046	1	Cause of death: home	-	Neale B	UKBB	European	2017	-0.01913	0.003258	4.508e-09	-	7637	8	7629	1	risk diff	Neale-B_UKBB_EUR_2017
rs56044291	chr12:124361292	C	T	1	0.98046	1	Cause of death: home	-	Neale B	UKBB	European	2017	-0.01912	0.003258	4.547e-09	-	7637	8	7629	1	risk diff	Neale-B_UKBB_EUR_2017
rs1905339	chr17:40582296	C	T	0	1	1	Arm fat mass left	-	Neale B	UKBB	European	2017	0.01444	0.002514	9.354e-09	+	331164	0	331164	1	IVNT	Neale-B_UKBB_EUR_2017
rs1905339	chr17:40582296	C	T	0	1	1	Arm fat mass right	-	Neale B	UKBB	European	2017	0.01433	0.002513	1.185e-08	+	331226	0	331226	1	IVNT	Neale-B_UKBB_EUR_2017
rs1905339	chr17:40582296	C	T	0	1	1	Arm fat percentage left	-	Neale B	UKBB	European	2017	0.01068	0.001942	3.746e-08	+	331198	0	331198	1	IVNT	Neale-B_UKBB_EUR_2017
rs1905339	chr17:40582296	C	T	0	1	1	Arm fat percentage right	-	Neale B	UKBB	European	2017	0.01074	0.001951	3.704e-08	+	331249	0	331249	1	IVNT	Neale-B_UKBB_EUR_2017
rs1905339	chr17:40582296	C	T	0	1	1	Hayfever, allergic rhinitis or eczema	EFO_0003956;EFO_0005854;EFO_0000274	Neale B	UKBB	European	2017	-0.005961	0.001084	3.845e-08	-	336782	77891	258891	1	risk diff	Neale-B_UKBB_EUR_2017
rs1905339	chr17:40582296	C	T	0	1	1	Waist circumference	EFO_0004342	Neale B	UKBB	European	2017	0.01293	0.002272	1.263e-08	+	336639	0	336639	1	IVNT	Neale-B_UKBB_EUR_2017
rs1905339	chr17:40582296	C	T	1	1	1	Arm fat mass left	-	Neale B	UKBB	European	2017	0.01445	0.002514	9.097e-09	+	331164	0	331164	1	IVNT	Neale-B_UKBB_EUR_2017
rs1905339	chr17:40582296	C	T	1	1	1	Arm fat mass right	-	Neale B	UKBB	European	2017	0.01434	0.002513	1.158e-08	+	331226	0	331226	1	IVNT	Neale-B_UKBB_EUR_2017
rs1905339	chr17:40582296	C	T	1	1	1	Arm fat percentage left	-	Neale B	UKBB	European	2017	0.01069	0.001942	3.681e-08	+	331198	0	331198	1	IVNT	Neale-B_UKBB_EUR_2017
rs1905339	chr17:40582296	C	T	1	1	1	Arm fat percentage right	-	Neale B	UKBB	European	2017	0.01074	0.001951	3.694e-08	+	331249	0	331249	1	IVNT	Neale-B_UKBB_EUR_2017
rs1905339	chr17:40582296	C	T	1	1	1	Hayfever, allergic rhinitis or eczema	EFO_0003956;EFO_0005854;EFO_0000274	Neale B	UKBB	European	2017	-0.005959	0.001084	3.897e-08	-	336782	77891	258891	1	risk diff	Neale-B_UKBB_EUR_2017
rs1905339	chr17:40582296	C	T	1	1	1	Waist circumference	EFO_0004342	Neale B	UKBB	European	2017	0.01293	0.002272	1.255e-08	+	336639	0	336639	1	IVNT	Neale-B_UKBB_EUR_2017
rs1905339	chr17:40582296	C	T	1	0.9913	0.99564	Arm fat mass left	-	Neale B	UKBB	European	2017	0.01444	0.002512	8.93e-09	+	331164	0	331164	1	IVNT	Neale-B_UKBB_EUR_2017
rs1905339	chr17:40582296	C	T	1	0.9913	0.99564	Arm fat mass right	-	Neale B	UKBB	European	2017	0.01435	0.002511	1.112e-08	+	331226	0	331226	1	IVNT	Neale-B_UKBB_EUR_2017
rs1905339	chr17:40582296	C	T	1	0.9913	0.99564	Arm fat percentage left	-	Neale B	UKBB	European	2017	0.01065	0.00194	4.05e-08	+	331198	0	331198	1	IVNT	Neale-B_UKBB_EUR_2017
rs1905339	chr17:40582296	C	T	1	0.9913	0.99564	Arm fat percentage right	-	Neale B	UKBB	European	2017	0.01073	0.001949	3.669e-08	+	331249	0	331249	1	IVNT	Neale-B_UKBB_EUR_2017
rs1905339	chr17:40582296	C	T	1	0.9913	0.99564	Hayfever, allergic rhinitis or eczema	EFO_0003956;EFO_0005854;EFO_0000274	Neale B	UKBB	European	2017	-0.006038	0.001083	2.502e-08	-	336782	77891	258891	1	risk diff	Neale-B_UKBB_EUR_2017
rs1905339	chr17:40582296	C	T	1	0.9913	0.99564	Waist circumference	EFO_0004342	Neale B	UKBB	European	2017	0.01306	0.00227	8.737e-09	+	336639	0	336639	1	IVNT	Neale-B_UKBB_EUR_2017
rs1905339	chr17:40582296	C	T	1	0.93327	1	Inflammatory bowel disease	EFO_0003767	IBDGC	26192919	European	2015	-0.0993	0.0174	1.106e-08	-	34652	12882	21770	15	log OR	IBDGC_IBD_EUR_2015
rs1905339	chr17:40582296	C	T	1	0.93327	1	Inflammatory bowel disease	EFO_0003767	IBDGC	26192919	European	2015	-0.1004	0.0173	6.66e-09	-	34652	12882	21770	15	log OR	IBDGC_IBD_EUR_2015
rs12605748	chr18:65038142	G	T	1	0.84071	0.95785	Cardiac arrest	EFO_0009492	Neale B	UKBB	European	2017	0.0003382	6.145e-05	3.708e-08	+	337199	82	337117	1	risk diff	Neale-B_UKBB_EUR_2017

## Sheet: Table S6. Functional annotation
Supplementary Table 6. Functional annotations of tested low frequency/rare variants in association analysis
#Uploaded_variation	Location	Allele	Consequence	IMPACT	SYMBOL	Gene	Feature_type	Feature	BIOTYPE	cDNA_position	CDS_position	Protein_position	Amino_acids	Codons	Existing_variation	REF_ALLELE	UPLOADED_ALLELE	HGNC_ID	CANONICAL	SIFT	PolyPhen	AF	CLIN_SIG	BLOSUM62	Enformer_SAD	Enformer_SAR	ClinPred	pHaplo	pTriplo	LOEUFa	CADD_PHRED	CADD_RAW	AA	MPC	REVELb
rs138350475	6:42712809-42712809	C	missense_variant	MODERATE	TBCC	ENSG00000124659	Transcript	ENST00000244625.2	protein_coding	1567	1003	335	I/V	Att/Gtt	rs138350475	T	T/C	11580	YES	tolerated(1)	benign(0)	0.0018	-	3	-3.8e-06	-2.4e-06	0.0155535	0.156708	0.343969	1.496	5.321	0.269527	T	0.36637	0.156
rs138350475	6:42712809-42712809	C	missense_variant	MODERATE	TBCC	ENSG00000124659	Transcript	ENST00000372876.1	protein_coding	1026	1003	335	I/V	Att/Gtt	rs138350475	T	T/C	11580	-	tolerated(1)	benign(0)	0.0018	-	3	-3.8e-06	-2.4e-06	0.0155535	0.156708	0.343969	1.496	5.321	0.269527	T	-	0.156
rs12175072	6:42712977-42712977	T	missense_variant	MODERATE	TBCC	ENSG00000124659	Transcript	ENST00000244625.2	protein_coding	1399	835	279	A/T	Gcc/Acc	rs12175072	C	C/T	11580	YES	deleterious(0.03)	probably_damaging(0.966)	0.0028	-	0	-4.45e-05	-2.19e-05	0.134927	0.156708	0.343969	1.496	31	5.64183	C	1.28414	0.761
rs12175072	6:42712977-42712977	T	missense_variant	MODERATE	TBCC	ENSG00000124659	Transcript	ENST00000372876.1	protein_coding	858	835	279	A/T	Gcc/Acc	rs12175072	C	C/T	11580	-	deleterious(0.03)	probably_damaging(0.966)	0.0028	-	0	-4.45e-05	-2.19e-05	0.134927	0.156708	0.343969	1.496	31	5.64183	C	-	0.761
rs201600007	9:136508566-136508566	T	missense_variant	MODERATE	DBH	ENSG00000123454	Transcript	ENST00000263611.2	protein_coding	623	587	196	A/V	gCc/gTc	rs201600007,COSV55040173	C	C/T	2689	-	deleterious(0)	probably_damaging(0.968)	0.0004	uncertain_significance	0	-	-	0.618267	0.754974	0.237108	1.005	21.5	3.24399	C	-	0.322
rs201600007	9:136508566-136508566	T	missense_variant	MODERATE	DBH	ENSG00000123454	Transcript	ENST00000393056.2	protein_coding	788	776	259	A/V	gCc/gTc	rs201600007,COSV55040173	C	C/T	2689	YES	deleterious(0.01)	possibly_damaging(0.901)	0.0004	uncertain_significance	0	-	-	0.618267	0.754974	0.237108	1.005	21.5	3.24399	C	0.309993	0.322
rs13306301	9:136508640-136508640	A	missense_variant	MODERATE	DBH	ENSG00000123454	Transcript	ENST00000263611.2	protein_coding	697	661	221	D/N	Gac/Aac	rs13306301,COSV55040815	G	G/A	2689	-	tolerated(0.08)	probably_damaging(0.934)	0.0022	benign/likely_benign	1	2.205e-05	1.526e-05	0.105502	0.754974	0.237108	1.005	24	4.1595	G	-	0.187
rs13306301	9:136508640-136508640	A	missense_variant	MODERATE	DBH	ENSG00000123454	Transcript	ENST00000393056.2	protein_coding	862	850	284	D/N	Gac/Aac	rs13306301,COSV55040815	G	G/A	2689	YES	tolerated(0.06)	possibly_damaging(0.532)	0.0022	benign/likely_benign	1	2.205e-05	1.526e-05	0.105502	0.754974	0.237108	1.005	24	4.1595	G	0.340966	0.187
rs201128036	9:136509403-136509403	T	missense_variant	MODERATE	DBH	ENSG00000123454	Transcript	ENST00000393056.2	protein_coding	997	985	329	R/C	Cgc/Tgc	rs201128036,COSV55041373	C	C/T	2689	YES	deleterious(0)	probably_damaging(0.977)	0.0006	likely_benign	-3	-	-	0.277466	0.754974	0.237108	1.005	32	5.92049	C	0.407976	0.323
rs76718681	11:69933891-69933891	A	missense_variant	MODERATE	ANO1	ENSG00000131620	Transcript	ENST00000316296.5	protein_coding	163	58	20	E/K	Gag/Aag	rs76718681	G	G/A	21625	-	tolerated(0.23)	benign(0)	0.0481	-	1	-5.31e-05	-3.08e-05	0.00051658	0.947275	0.942688	0.308	11.33	0.905569	G	-	0.066
rs76718681	11:69933891-69933891	A	missense_variant	MODERATE	ANO1	ENSG00000131620	Transcript	ENST00000355303.5	protein_coding	447	142	48	E/K	Gag/Aag	rs76718681	G	G/A	21625	YES	tolerated(0.64)	benign(0)	0.0481	-	1	-5.31e-05	-3.08e-05	0.00051658	0.947275	0.942688	0.308	11.33	0.905569	G	0.463847	0.066
rs76718681	11:69933891-69933891	A	missense_variant	MODERATE	ANO1	ENSG00000131620	Transcript	ENST00000531604.1	protein_coding	176	142	48	E/K	Gag/Aag	rs76718681	G	G/A	21625	-	tolerated(0.47)	benign(0)	0.0481	-	1	-5.31e-05	-3.08e-05	0.00051658	0.947275	0.942688	0.308	11.33	0.905569	G	-	0.066
rs76718681	11:69933891-69933891	A	missense_variant	MODERATE	ANO1	ENSG00000131620	Transcript	ENST00000538023.1	protein_coding	191	142	48	E/K	Gag/Aag	rs76718681	G	G/A	21625	-	tolerated(0.51)	benign(0)	0.0481	-	1	-5.31e-05	-3.08e-05	0.00051658	0.947275	0.942688	0.308	11.33	0.905569	G	-	0.066
rs117775572	14:20851708-20851708	C	missense_variant	MODERATE	TEP1	ENSG00000129566	Transcript	ENST00000262715.5	protein_coding	3847	3806	1269	D/G	gAt/gGt	rs117775572,COSV105870731	T	T/C	11726	YES	deleterious(0)	probably_damaging(1)	0.003	-	-1	2.53e-05	2.17e-05	0.0970886	0.297083	0.217296	0.838	28.7	5.40557	T	0.61702	0.901
rs117775572	14:20851708-20851708	C	missense_variant,NMD_transcript_variant	MODERATE	TEP1	ENSG00000129566	Transcript	ENST00000555008.1	nonsense_mediated_decay	1856	1856	619	D/G	gAt/gGt	rs117775572,COSV105870731	T	T/C	11726	-	deleterious(0)	probably_damaging(0.999)	0.003	-	-1	2.53e-05	2.17e-05	0.0970886	0.297083	0.217296	0.838	28.7	5.40557	T	-	-
rs117775572	14:20851708-20851708	C	missense_variant,NMD_transcript_variant	MODERATE	TEP1	ENSG00000129566	Transcript	ENST00000555727.1	nonsense_mediated_decay	3845	3806	1269	D/G	gAt/gGt	rs117775572,COSV105870731	T	T/C	11726	-	deleterious(0)	probably_damaging(0.999)	0.003	-	-1	2.53e-05	2.17e-05	0.0970886	0.297083	0.217296	0.838	28.7	5.40557	T	-	-
rs117775572	14:20851708-20851708	C	missense_variant	MODERATE	TEP1	ENSG00000129566	Transcript	ENST00000556935.1	protein_coding	3522	3482	1161	D/G	gAt/gGt	rs117775572,COSV105870731	T	T/C	11726	-	deleterious(0)	probably_damaging(0.999)	0.003	-	-1	2.53e-05	2.17e-05	0.0970886	0.297083	0.217296	0.838	28.7	5.40557	T	-	0.901
rs2228035	14:20871973-20871973	C	missense_variant	MODERATE	TEP1	ENSG00000129566	Transcript	ENST00000262715.5	protein_coding	1144	1103	368	K/R	aAa/aGa	rs2228035,COSV53002577	T	T/C	11726	YES	deleterious(0)	probably_damaging(0.999)	0.0545	-	2	5.41e-05	3.16e-05	0.0251861	0.297083	0.217296	0.838	24.5	4.34626	T	0.491074	0.195
rs2228035	14:20871973-20871973	C	missense_variant,NMD_transcript_variant	MODERATE	TEP1	ENSG00000129566	Transcript	ENST00000555727.1	nonsense_mediated_decay	1142	1103	368	K/R	aAa/aGa	rs2228035,COSV53002577	T	T/C	11726	-	deleterious(0)	probably_damaging(0.994)	0.0545	-	2	5.41e-05	3.16e-05	0.0251861	0.297083	0.217296	0.838	24.5	4.34626	T	-	-
rs6493352	15:31234064-31234064	A	missense_variant	MODERATE	MTMR10	ENSG00000166912	Transcript	ENST00000435680.1	protein_coding	2041	1943	648	R/L	cGt/cTt	rs6493352,COSV58728283	C	C/A/T	25999	YES	tolerated(0.68)	benign(0)	-	-	-2	0.0001171	8.63e-05	0.0219752	0.42385	0.516527	0.559	5.938	0.320083	C	0.249973	0.04
rs6493352	15:31234064-31234064	T	missense_variant	MODERATE	MTMR10	ENSG00000166912	Transcript	ENST00000435680.1	protein_coding	2041	1943	648	R/H	cGt/cAt	rs6493352,COSV58728283	C	C/A/T	25999	YES	tolerated(1)	benign(0)	0.1464	-	0	0.0001171	8.63e-05	0.00498724	0.42385	0.516527	0.559	5.444	0.27929	C	0.24948	0.01
Note: a. A loss-of-function observed/expected upper bound fraction (LOEUF) score measures a gene's tolerance to loss-of-function variation. LOEUF scores range from 0 to 2, with lower scores indicating higher intolerance. gnomAD v4.0 recommends a threshold of LOEUF < 0.6. b. REVEL scores range from 0 to 1, with higher scores indicating a higher chance that the variant is pathogenic. Scores above 0…
